# Supplementary material for: Deficiency of ADAR2 ameliorates metabolic-associated fatty liver disease via AMPK signaling pathways in obese mice
Source: Commun Biol. 2024 May 17;7:594. doi: 10.1038/s42003-024-06215-4 (PMC11101631; doi:10.1038/s42003-024-06215-4)
Supplement: Supplementary file 3 — Supplementary Data 1 [file 42003_2024_6215_MOESM3_ESM.xlsx]

## Sheet: Data
The numerical source data for graphs in the manuscript can be found in supplementary data 1 file.

## Sheet: Figure 1a 
Group	ND1	ND2	ND3	ND4	Mean	S.E.M		HFD1	HFD2	HFD3	HFD4	Mean	S.E.M
fold	1.20378	0.779892	0.624589	1.39174	1	0.17897		8.1591	8.44912	13.7539	8.87863	9.8102	1.32286
Panel	Group: mean ± standard error of the mean
Relative Expression of ADAR2 (ADAR2/β-actin)	ND: 1± 0.18; HFD: 9.8± 1.32

## Sheet: Figure 1b 
Group	BSA1	BSA2	BSA1	BSA2	BSA1	BSA2	Mean	S.E.M	PA1	PA2	PA1	PA2	PA1	PA2	Mean	S.E.M
Fold	1.24571	0.754293	1.23634	0.763663	0.494641	1.50536	1	0.157399	2.04669	4.33082	1.65942	2.37819	2.25064	4.00264	2.77807	0.452216
Panel	Group: mean ± standard error of the mean
Relative Expression of ADAR2 (ADAR2/β-actin)	BSA: 1± 0.16; PA: 2.78± 0.45
														PA2	Mean	S.E.M
														4.00264	4.00264	#DIV/0!

## Sheet: Figure 1c
Group	Huh7						Mean	SEM	shRNAADAR2#1						Mean	S.E.M	shRNAADAR2#2						Mean	S.E.M	shRNAADAR2#3						Mean	S.E.M
Fold	0.934792	1.06521	0.873301	1.1267	0.749331	1.25067	1	0.0744489	0.229716	0.202364	0.132361	0.133833	0.113539	0.142747	0.159093	0.0187571	0.124381	0.0906185	0.234785	0.229913	0.13355	0.165085	0.163055	0.023967	0.147167	0.197514	0.251714	0.19254	0.117088	0.149435	0.17591	0.019559
Panel	Group: mean ± standard error of the mean
Relative Expression of ADAR2 (ADAR2/β-actin)	Huh7: 1± 0.07; shRNAADAR2#1: 0.16± 0.02; shRNAADAR2#2: 0.16± 0.17; shRNAADAR2#3: 0.18± 0.02

## Sheet: Figure 1d
Group	Huh7	ADAR2shRNA#1	ADAR2shRNA#2	ADAR2shRNA#3
	1	0.479623	0.498237	0.695781
	1	0.667569	0.8438	0.789265
	1	0.996472	0.487368	0.501461
Mean	1	0.714555	0.609802	0.662169
S.E.M	0	0.15104	0.117041	0.0847645
Panel	Group: mean ± standard error of the mean
Relative Expression of lipid droplet	Huh7: 1± 0.; shRNAADAR2#1: 0.71± 0.15; shRNAADAR2#2: 0.61± 0.12; shRNAADAR2#3: 0.66± 0.08

## Sheet: Figure 1e
	Relative Expression	SREBP1
	Group	Huh7		ADAR2shRNA#1		ADAR2shRNA#2		ADAR2shRNA#3
		BSA	PA	BSA	PA	BSA	PA	BSA	PA
		1	2.62066	2.02085	3.32759	1.80367	1.3504	1.42936	1.08629
		1	3.13335	2.44906	2.53734	1.82471	1.59633	1.53285	2.0464
		1	3.28	2.32	2.067	0.35	0.27	2.16	2.03
	Mean	1	3.01134	2.26331	2.64398	1.32613	1.07224	1.7074	1.72089
	S.E.M	0	0.199874	0.126822	0.367787	0.488101	0.407356	0.228262	0.317339
	Relative Expression	FAS
	Group	Huh7		ADAR2shRNA#1		ADAR2shRNA#2		ADAR2shRNA#3
		BSA	PA	BSA	PA	BSA	PA	BSA	PA
		1	1.23486	1.23387	1.20433	1.26544	1.10238	1.03391	0.731973
		1	1.3941	1.22476	1.13592	1.26719	1.03686	1.04974	0.803535
		1	1.39839	1.10713	0.878768	1.22199	1.14588	0.971327	0.777136
	Mean	1	1.34245	1.18859	1.07301	1.25154	1.09504	1.01833	0.770881
	S.E.M	0	0.0538098	0.0408116	0.0991059	0.0147836	0.0316836	0.0239399	0.0208936
	Relative Expression	ACC
	Group	Huh7		ADAR2shRNA#1		ADAR2shRNA#2		ADAR2shRNA#3
		BSA	PA	BSA	PA	BSA	PA	BSA	PA
		1	1.39573	0.942712	0.831674	1.03554	0.862698	0.790142	0.655188
		1	1.27913	0.65923	1.18651	1.03985	0.708013	0.513001	0.636236
		1	1.41917	0.877628	0.775437	0.751564	0.288477	0.730385	0.80875
	Mean	1	1.36468	0.826523	0.931208	0.942318	0.619729	0.677843	0.700058
	S.E.M	0	0.0433044	0.0857309	0.12868	0.095385	0.17154	0.0842069	0.0546205
	Relative Expression	SCD1
	Group	Huh7		ADAR2shRNA#1		ADAR2shRNA#2		ADAR2shRNA#3
		BSA	PA	BSA	PA	BSA	PA	BSA	PA
		1	1.35029	0.794864	1.44068	1.06272	0.970721	0.940648	1.1383
		1	1.41592	1.01278	0.926331	0.978457	1.16518	1.28573	0.998353
		1	1.64468	0.599842	0.88452	1.03473	1.11197	0.492243	1.03263
	Mean	1	1.47029	0.802494	1.08384	1.0253	1.08263	0.906208	1.05643
	S.E.M	0	0.0892283	0.119265	0.178827	0.0247778	0.0580225	0.229707	0.0421159
	Panel	Group: mean ± standard error of the mean
	SREBP1	Huh7-BSA: 1± 0; Huh7-PA: 3.01± 0.2; ADAR2shRNA#1-BSA: 2.26± 0.13; ADAR2shRNA#1-PA: 2.64± 0.37; ADAR2shRNA#2-BSA: 1.33± 0.49; ADAR2shRNA#2-PA: 1.07± 0.41; ADAR2shRNA#3-BSA: 1.71± 0.23; ADAR2shRNA#3-PA: 1.72± 0.32
	FAS	Huh7-BSA: 1± 0; Huh7-PA: 1.34± 0.05; ADAR2shRNA#1-BSA: 1.19± 0.04; ADAR2shRNA#1-PA: 1.07± 0.1; ADAR2shRNA#2-BSA: 1.25± 0.01; ADAR2shRNA#2-PA: 1.1± 0.03; ADAR2shRNA#3-BSA: 1.02± 0.02; ADAR2shRNA#3-PA: 0.77± 0.02
	ACC	Huh7-BSA: 1± 0; Huh7-PA: 1.36± 0.04; ADAR2shRNA#1-BSA: 0.83± 0.09; ADAR2shRNA#1-PA: 0.93± 0.13; ADAR2shRNA#2-BSA: 0.94± 0.1; ADAR2shRNA#2-PA: 0.62± 0.17; ADAR2shRNA#3-BSA: 0.68± 0.08; ADAR2shRNA#3-PA: 0.7± 0.05
	SCD1	Huh7-BSA: 1± 0; Huh7-PA: 1.47± 0.09; ADAR2shRNA#1-BSA: 0.8± 0.12; ADAR2shRNA#1-PA: 1.08± 0.18; ADAR2shRNA#2-BSA: 1.03± 0.02; ADAR2shRNA#2-PA: 1.08± 0.06; ADAR2shRNA#3-BSA: 0.91± 0.23; ADAR2shRNA#3-PA: 1.06± 0.04

## Sheet: Figure 2a
body weight during experimental time
	ND-WT (n=18)																		Mean	S.E.M			HFD-WT (n=18)																	Mean	S.E.M		ND-KO (n=18)
1 week	19	20.2	17.9	24.6	21.6	23	23	23.5	22.5	20.6	21.5	23	22.4	22.1	23	13.8	22.8	18.1	21.2556	0.62089		23.9	21.4	20.7	22.6	20.7	24	19.2	20.8	20.9	22.7	25.3	23	26.3	29.2	24.1	23.8	22.8	25.4	23.1556	0.573729		20	20.2	18	19.2	20.7	19.9	21.6
2 week	20.8	21.4	20.1	26.8	22.8	24.2	24.3	24.6	23.3	22.2	23	24	23.3	23.3	25.1	12.6	23	20.6	22.5222	0.70505		25.8	22.9	21.9	25.5	22.8	27.1	23.6	24.8	22	25.8	28.3	25.3	28.2	25.2	26	26	24.7	27.2	25.1722	0.455382		21.1	21.8	19.7	22.2	21.2	21.5	22.8
3 week	22	23	21.2	28.5	23.4	25.1	24.9	25.6	24.1	23	24.6	24.9	24.2	23.9	25.4	15	23.6	21.5	23.55	0.641651		27.8	24.1	24.6	27.5	25.5	27.6	25.9	27	24.6	29.2	31.3	27.9	33.2	27.1	28.9	27.9	27.6	30.3	27.6667	0.556894		20.7	23.6	20.5	23.6	21.5	22.9	24.5
4 week	22.9	24.3	23	28.8	23.4	25.7	24.6	26	24.6	24.3	25	25.2	23.7	23.6	27.3	17.2	24.2	22.8	24.2556	0.552843		32.8	27	27.3	30	27.3	29.9	27.4	29.7	26.3	32.5	34.2	31	25.7	30.3	31.7	31	29.2	33.9	29.8444	0.612358		20.7	25	22	25.3	22.3	23.9	25.3
5 week	24	25.4	23.7	28.5	23.9	25.1	25.7	27.6	24.6	24.9	25.9	25.8	25.4	25.4	27.9	19.2	25	24.1	25.1167	0.471838		36.5	29.5	32.1	33.8	30.7	32.1	30.2	32.2	27.5	35.4	38.8	34.6	39	31.8	34.4	32.7	38.6	36.4	33.6833	0.781203		20.6	25.6	20.8	22.3	22.9	23.9	26.9
6 week	24	26	24.1	25.4	25	27	25.8	27.4	25.3	25.3	27	26.4	25.5	26.9	27.8	19.1	25.5	24.8	25.4611	0.451876		39.2	30.5	35	38.7	31.9	36	31.7	34.2	29.1	37.6	42	37.9	42.6	36.5	37.1	35.3	34	39	36.0167	0.877469		21.9	24.3	20.6	21.8	23.6	23.8	27.1
7 week	24.8	26.3	24.3	27.6	26.3	28	26	28	25.8	25.8	27.3	26.8	25.8	25.7	28.9	19.8	25.7	26	26.05	0.45913		42.2	32.8	39.7	41.2	33	38.7	34.2	36.7	29.5	41.1	44.5	40.8	44.9	39.1	38.5	37	35.1	41.2	38.3444	0.986783		22.1	23.1	20.4	21.6	24	23.5	27
8 week	24	26.9	25.5	27.9	26.3	28.9	26.9	28.3	25.5	26.4	27.4	27.2	26.3	26.2	28.7	20.5	26.2	26.6	26.4278	0.449604		46.7	36.4	43.5	44.9	33.8	39.3	37	40.7	32.6	43.3	45.2	43.7	46.8	41.8	40.9	40	38.4	43.8	41.0444	0.984462		22.7	23.3	22.3	23.2	25.3	23.3	26.1
9 week	25.6	28	26.3	27.7	26.4	29.7	27.5	29.5	26	27.3	27.4	27.8	26.4	26.5	30.3	20.8	27.5	28.1	27.1556	0.481502		50.9	39.4	46.3	48	34	43.8	39.5	43.6	34.3	45	47.3	45.3	46.5	43.6	42.6	41.9	39	45.7	43.15	1.06311		22.7	25	21.2	25.1	24.3	24.2	27.7
10 week	26	28.7	26.8	28.1	27.2	30.5	27.8	29.6	26.1	27.5	28.3	27.7	26.7	26.8	30.3	23.3	27.3	27.9	27.5889	0.393733		51.5	41.6	49.6	48	34.7	45.5	41.3	45.1	37.4	46.3	48.8	46.5	48.8	45.7	42.9	43.2	40.1	46.9	44.6611	1.03577		22.8	25.3	23.1	25.8	25.1	25	27.8
11 week	26.1	29.7	27.2	28.1	27.3	31.4	28	29.9	26.2	28.1	29.2	28.3	27.3	27	30.6	22.5	28.4	27.7	27.9444	0.46542		53.9	45.5	49.8	47.8	35.8	47.3	42.6	46.2	40.5	48	49.4	47.3	49.6	47.8	44.4	44.9	41.3	47.7	46.1	0.973405		23.6	27.4	23.8	27.7	25.3	25.5	27.2
12 week	26.8	29.6	27	29.5	25	30.3	28.4	30	25.9	28.6	29.4	28.2	27.5	27.3	30.5	22.7	28.8	28	27.9722	0.472015		52.6	43.9	47	46.9	36.9	48.5	43.5	46.9	42.9	48.9	50.2	47.8	50.1	48.3	45.1	45.5	42.3	48.5	46.4333	0.856578		22.5	26.8	24.1	27.4	26.1	26.7	28.9
Panel	Group: mean ± standard error of the mean
Figure 2a (left panel)	1 week	ND-WT: 21.26± 0.62; HFD-WT: 23.16± 0.57; ND-KO: 19.3± 0.45; HFD-KO: 20.87± 0.56
	2 week	ND-WT: 22.52± 0.71; HFD-WT: 25.17± 0.46; ND-KO: 21.29± 0.35; HFD-KO: 24.04± 0.47
	3 week	ND-WT: 23.55± 0.64; HFD-WT: 27.67± 0.56; ND-KO: 22.29± 0.41; HFD-KO: 26.12± 0.6
	4 week	ND-WT: 24.26± 0.55; HFD-WT: 29.84± 0.61; ND-KO: 23.31± 0.41; HFD-KO: 28.58± 0.76
	5 week	ND-WT: 25.12± 0.47; HFD-WT: 33.68± 0.78; ND-KO: 23.57± 0.56; HFD-KO: 30.71± 0.92
	6 week	ND-WT: 25.46± 0.45; HFD-WT: 36.02± 0.88; ND-KO: 24.01± 0.47; HFD-KO: 32.63± 1.22
	7 week	ND-WT: 26.05± 0.46; HFD-WT: 38.34± 0.99; ND-KO: 24.35± 0.49; HFD-KO: 33.87± 1.43
	8 week	ND-WT: 26.43± 0.45; HFD-WT: 41.04± 0.98; ND-KO: 24.83± 0.45; HFD-KO: 35.58± 1.45
	9 week	ND-WT: 27.16± 0.48; HFD-WT: 43.15± 1.06; ND-KO: 25.29± 0.47; HFD-KO: 37.61± 1.55
	10 week	ND-WT: 27.59± 0.39; HFD-WT: 44.66± 1.04; ND-KO: 25.82± 0.42; HFD-KO: 38.08± 1.86
	11 week	ND-WT: 27.94± 0.47; HFD-WT: 46.1± 0.97; ND-KO: 26.22± 0.45; HFD-KO: 40.92± 1.68
	12 week	ND-WT: 27.97± 0.47; HFD-WT: 46.43± 0.86; ND-KO: 26.43± 0.46; HFD-KO: 41.62± 1.66
body weight at the end of experiment																			Mean	S.E.M
ND-WT (n=18)	26.8	29.6	27	29.5	25	30.3	28.4	30	25.9	28.6	29.4	28.2	27.5	27.3	30.5	22.7	28.8	28	27.9722	0.472015
HFD-WT (n=18)	52.6	43.9	47	46.9	36.9	48.5	43.5	46.9	42.9	48.9	50.2	47.8	50.1	48.3	45.1	45.5	42.3	48.5	46.4333	0.856578
ND-KO (n=18)	22.5	26.8	24.1	27.4	26.1	26.7	28.9	26.6	29.6	26.6	27.4	30.1	25.1	25.6	23.5	26.9	26.7	25.2	26.4333	0.463011
HFD-KO (n=18)	40.1	45.7	44.9	44.8	38.2	40.1	32.4	37.9	48.2	43.2	49.6	46.9	41.3	36.2	48.1	47.2	20.6	43.7	41.6167	1.65565
Panel	Group: mean ± standard error of the mean
Figure 2a (right panel)	ND-WT: 27.97± 0.47; HFD-WT: 46.43± 0.86; ND-KO: 26.43± 0.46; HFD-KO: 41.62± 1.66
[truncated: 33 more columns]

## Sheet: Figure 2b
body weight during experimental time
	ND-WT (n=18)																		Mean	S.E.M			HFD-WT (n=18)																	Mean	S.E.M		ND-KO (n=18)
1 week	15.6	14.2	18.3	16.9	15.8	13.1	15.9	14.9	12.7	15.7	16.1	16.8	17.4	14.8	11.2	17.1	16.2	16.4	15.5056	0.421053		17.4	18	17.4	16.9	16.4	16.3	16.9	17	17.9	17.3	16.5	18.2	16.4	14.9	16.4	16.6	16.2	15.6	16.7944	0.197281		15.6	16.2	15.3	15	16	13.4	16.9
2 week	16.4	14.9	19.8	18	16.8	15.4	17.5	17.6	14.6	17.7	17.2	18.9	18	16.6	13.8	16.7	16	18.5	16.9111	0.367458		19.2	17.7	18.7	17.2	18.4	20.1	18.7	19.3	20.7	18.8	21.4	19.5	19	16.5	19.5	18.4	17.1	18.3	18.8056	0.291657		15.7	15.4	14.7	15	15.6	15	17.3
3 week	18.2	16.1	21.2	19	17.2	17.6	20	18.8	16.2	18.1	19.2	20.1	19	16.8	15	17.2	16.9	19.8	18.1333	0.3862		18.6	19.9	19.5	19	19.1	22.8	19.9	19.5	23.1	18.6	22.3	20.1	20.3	18.6	20.7	20.4	19.2	19.7	20.0722	0.325075		18.3	17.3	17	17.5	17.3	15	18.3
4 week	18.6	17.3	22.1	20	17.6	18.4	20.6	19.7	16.8	18.6	19.6	21.5	20.3	17	15.3	18.7	19.2	20.8	19.0056	0.417702		21.6	21.8	22.2	20.2	20.2	24	21.6	20.2	26.1	20.2	21.8	21.6	21.6	19.5	21.6	22.6	20.3	20.1	21.5111	0.377027		18.6	17.7	17.7	18.8	17.8	17.4	18.2
5 week	20.1	18.2	20.3	20.2	18.3	19.4	21.8	21	18	19.7	20.6	21.9	20.2	18.2	16.2	19.7	20	20.8	19.7	0.341852		23.3	23.2	22.9	22.7	21.6	26	21.7	20.8	28.7	20.9	22.8	21.9	23	20.6	23.8	23.7	21.8	20.9	22.7944	0.470882		20.2	18.5	18.3	19.9	19.1	18.9	19.8
6 week	20.7	19.4	22.1	20.2	18.4	19.8	20.4	20.9	17.6	20.4	20.8	22.5	21.1	18.8	16.8	20.4	20.5	22.5	20.1833	0.364364		24.4	25.5	24.2	25.1	21.9	28.8	23.1	21.1	29.8	22	26.5	24.3	25.6	22.5	23	26.6	24	21.6	24.4444	0.569039		20.6	18.6	19.7	21.2	19.6	19.4	19.2
7 week	21.2	19.6	23.4	21	18.7	20.9	19.3	21.8	18.9	20.5	21.2	23.6	21.6	18.7	17.3	21.2	21.5	23	20.7444	0.40626		25.5	27	25.2	26.8	23.8	32	23.3	22.8	30.8	22.1	23.7	22.6	25.9	25.3	24	28.7	25.3	22.4	25.4	0.66362		20.5	19.1	21.2	21.9	20.4	19.8	21.3
8 week	21.9	20.5	24.7	22.5	20	21.7	21.9	18.2	19.4	21	21.7	24.3	21.5	19.1	17.4	21.6	21.6	24.2	21.2889	0.469173		25.1	27.6	25.8	28.2	23.3	34.8	24.2	23	32.7	23.1	24.5	23.1	25.6	23.9	24.3	31.1	27.9	24.8	26.2778	0.821109		21	19.7	21.8	22	21.3	20.1	21
9 week	21.8	21.1	24.4	22.6	20.7	22.9	22.7	20.5	19.5	21.3	22.2	24.6	22.1	19.7	18.2	22.5	21.9	23.5	21.7889	0.392735		28.5	30.7	28.9	30.9	23.9	37.2	26.1	22	32.7	23.8	26.3	24.9	27.9	25.6	26.2	31.9	26.8	22.9	27.6222	0.920271		22	20.6	20.7	22	21.7	20.9	21.9
10 week	22.1	21.5	25.8	23.2	20.8	21.7	21.9	18.2	19.4	22.1	22.7	24.2	22.3	19.6	18.5	23	22.1	24	21.8389	0.467446		29.7	32.3	30.6	34.4	26	39.5	26.3	24	34.5	23.8	26.4	27.1	27.6	25.6	27.9	33	28.9	23.7	28.9611	1.02438		21.5	21.1	21.6	22.5	21.4	21.5	21.8
11 week	21.9	21.8	24.7	22.6	20.5	22.9	22.7	20.5	19.5	21.9	23.9	24.8	22.6	20	19.2	23.4	22.5	25.3	22.2611	0.425044		32.9	32.3	32.9	34.7	27.8	41.7	28.1	25.2	36	26.7	26.6	28.1	27.8	25.8	29.9	33.5	31.6	24.5	30.3389	1.05428		21.9	21	21.6	23.1	21.7	21.9	22
12 week	22.6	22	26.3	23	21.5	22.8	22.7	20.5	18.7	22.7	24	26.3	23.5	20.7	19.9	24	22.9	24.5	22.7	0.471197		35.6	31.3	32.8	36.3	27.3	42.5	28.7	26.9	37.7	26.4	29.6	27.9	30.7	28.3	30.6	35.6	34.5	24.5	31.5111	1.10958		19.1	18.7	20.3	20.2	19.7	19.2	22.5
Panel	Group: mean ± standard error of the mean
Figure 2b (left panel)	1 week	ND-WT: 15.51± 0.42; HFD-WT: 16.79± 0.2; ND-KO: 15.38± 0.58; HFD-KO: 15.73± 0.41
	2 week	ND-WT: 16.91± 0.37; HFD-WT: 18.81± 0.29; ND-KO: 16.3± 0.57; HFD-KO: 17.96± 0.37
	3 week	ND-WT: 18.13± 0.39; HFD-WT: 20.07± 0.33; ND-KO: 17.38± 0.54; HFD-KO: 19.6± 0.47
	4 week	ND-WT: 19.01± 0.42; HFD-WT: 21.51± 0.38; ND-KO: 18.03± 0.52; HFD-KO: 20.54± 0.56
	5 week	ND-WT: 19.7± 0.34; HFD-WT: 22.79± 0.47; ND-KO: 19.12± 0.46; HFD-KO: 21.56± 0.7
	6 week	ND-WT: 20.18± 0.36; HFD-WT: 24.44± 0.57; ND-KO: 19.57± 0.44; HFD-KO: 22.47± 0.49
	7 week	ND-WT: 20.74± 0.41; HFD-WT: 25.4± 0.66; ND-KO: 20.24± 0.45; HFD-KO: 23.38± 0.49
	8 week	ND-WT: 21.29± 0.47; HFD-WT: 26.28± 0.82; ND-KO: 20.51± 0.49; HFD-KO: 24.4± 1.09
	9 week	ND-WT: 21.79± 0.39; HFD-WT: 27.62± 0.92; ND-KO: 20.85± 0.5; HFD-KO: 25.11± 0.95
	10 week	ND-WT: 21.84± 0.47; HFD-WT: 28.96± 1.02; ND-KO: 21.33± 0.57; HFD-KO: 25.78± 0.74
	11 week	ND-WT: 22.26± 0.43; HFD-WT: 30.34± 1.05; ND-KO: 21.39± 0.53; HFD-KO: 26.65± 0.82
	12 week	ND-WT: 22.7± 0.47; HFD-WT: 31.51± 1.11; ND-KO: 20.66± 0.61; HFD-KO: 28.13± 1.36
	body weight at the end of experiment																			Mean	S.E.M
	ND-WT (n=18)	22.6	22	26.3	23	21.5	22.8	22.7	20.5	18.7	22.7	24	26.3	23.5	20.7	19.9	24	22.9	24.5	22.7	0.471197
	HFD-WT (n=18)	35.6	31.3	32.8	36.3	27.3	42.5	28.7	26.9	37.7	26.4	29.6	27.9	30.7	28.3	30.6	35.6	34.5	24.5	31.5111	1.10958
	ND-KO (n=18)	19.1	18.7	20.3	20.2	19.7	19.2	22.5	21	20.5	25.2	25.7	14.5	19.7	19.9	21.5	18.8	23.6	21.8	20.6611	0.607047
	HFD-KO (n=18)	21.7	29	23.3	24.8	28.4	30.6	23.2	26.2	33.5	26.8	27	30.4	24.7	48	28.6	28.8	26.2	25.2	28.1333	1.36161
Panel		Group: mean ± standard error of the mean
Figure 2a (right panel)		ND-WT: 22.7± 0.47; HFD-WT: 31.51± 1.11; ND-KO: 20.66± 0.61; HFD-KO: 28.13± 1.36
[truncated: 33 more columns]

## Sheet: Figure 2c
	ND-WT (n=18)																		Mean	S.E.M		HFD-WT (n=18)																		Mean	S.E.M		ND-KO (n=18)
Liver weight	1.1886	1.1336	1.1768	1.1345	0.9675	1.0685	1.0589	1.135	1.2246	1.1892	1.0986	1.125	0.9699	1.0457	0.8862	1.0394	0.8465	1.0031	1.07176	0.0249305		2.676	2.5431	1.8472	1.6573	1.0298	1.8203	1.6873	1.9727	1.3997	1.2276	2.2874	1.4955	2.0335	1.1559	1.7228	2.0365	1.767	2.1636	1.80684	0.106338		0.9987	1.0275	1.1743	1.008	0.9943	0.9943	1.1097
Epididymal WAT	0.5298	0.3424	0.5443	0.3044	0.3486	0.5062	0.5493	0.4188	0.4727	0.2972	0.329	0.164	0.4092	0.2154	0.2635	0.2206	0.216	0.3984	0.362767	0.0289898		1.5394	1.4218	2.064	1.2554	1.7572	1.756	1.431	1.6215	2.3295	1.5661	1.2825	1.6964	1.1097	1.1965	1.2671	1.2352	1.6997	1.628	1.54761	0.0745223		0.4752	0.4299	0.6136	0.3541	0.3295	0.3295	0.3666
Epicardial WAT	0.0316	0.0359	0.0461	0.0319	0.0425	0.0365	0.0272	0.0343	0.0452	0.0169	0.0295	0.0225	0.0319	0.057	0.0153	0.0173	0.009	0.0164	0.0303889	0.00298		0.1221	0.0791	0.0825	0.0863	0.0299	0.0957	0.0477	0.0331	0.0566	0.0535	0.1049	0.0198	0.0308	0.0299	0.0461	0.0243	0.0777	0.081	0.0611667	0.00725731		0.0308	0.0309	0.0379	0.0193	0.0392	0.0392	0.0158
BAT	0.0805	0.0703	0.0645	0.0694	0.0882	0.1149	0.064	0.0721	0.071	0.1161	0.1401	0.0525	0.0672	0.0622	0.0503	0.0906	0.0683	0.0755	0.0787611	0.00554474		0.2596	0.1722	0.1586	0.3052	0.1657	0.3231	0.3139	0.17961	0.1862	0.2257	0.2269	0.0799	0.1287	0.1	0.0919	0.1419	0.1053	0.2019	0.187017	0.0179784		0.063	0.0506	0.07	0.0301	0.0663	0.0663	0.063
kidney	0.3275	0.3243	0.3425	0.3646	0.4311	0.3095	0.3231	0.3227	0.3136	0.3096	0.2385	0.3453	0.3005	0.2675	0.2953	0.3051	0.3159	0.2934	0.318333	0.00941334		0.4042	0.3166	0.3464	0.348	0.288	0.3482	0.3051	0.337	0.3143	0.3312	0.2979	0.3791	0.3275	0.4477	0.3066	0.2767	0.3908	0.3264	0.338428	0.0102916		0.2628	0.243	0.2703	0.2437	0.2865	0.2208	0.2513
Panel	Group: mean ± standard error of the mean
Liver weight	ND-WT: 1.07± 0.02; HFD-WT: 1.81± 0.11; ND-KO: 1.04± 0.02; HFD-KO: 1.3± 0.07
Epididymal WAT	ND-WT: 0.36± 0.03; HFD-WT: 1.55± 0.07; ND-KO: 0.36± 0.02; HFD-KO: 1.65± 0.06
Epicardial weight	ND-WT: 0.03± 0; HFD-WT: 0.06± 0.01; ND-KO: 0.03± 0; HFD-KO: 0.06± 0
BAT	ND-WT: 0.08± 0.01; HFD-WT: 0.19± 0.02; ND-KO: 0.07± 0; HFD-KO: 0.2± 0.02
Kidney	ND-WT: 0.32± 0.01; HFD-WT: 0.34± 0.01; ND-KO: 0.25± 0.01; HFD-KO: 0.34± 0.01
[truncated: 33 more columns]

## Sheet: Figure 2d
	ND-WT (n=18)																		Mean	SD		HFD-WT (n=18)																		Mean	SD		ND-KO (n=18)
Liver weight	0.9023	0.8629	1.0929	1.0275	0.834	0.9601	0.987	0.9062	0.9038	0.8873	0.9559	1.106	0.9305	0.8646	0.6937	1.0161	0.962	1.0471	0.941106	0.0998384		0.6746	0.9123	0.9895	0.9562	0.9298	0.8465	0.909	1.1336	1.0116	0.8564	0.9825	0.8388	0.8675	0.8657	0.8137	0.7711	0.9116	0.8167	0.893728	0.102353		0.9688	0.7982	1.0323	0.9228	1.0034	1.1205	0.9108
Epididymal WAT	0.5429	0.2321	0.3795	0.2181	0.242	0.1773	0.1769	0.2273	0.2509	0.1371	0.2404	0.15	0.2463	0.0944	0.1713	0.0525	0.0442	0.0475	0.201706	0.120964		0.829	1.4054	1.7565	1.7491	2.0237	0.9907	1.8337	0.9875	0.2127	1.0755	1.5353	1.8269	1.1003	1.1159	0.7738	0.451	0.4913	0.8483	1.16703	0.532574		0.1829	0.2938	0.1833	0.2881	0.169	0.1241	0.1359
Epicardial WAT	0.0432	0.0356	0.032	0.0512	0.0433	0.0485	0.0352	0.0489	0.0585	0.0491	0.0538	0.0546	0.0273	0.037	0.0329	0.0525	0.0442	0.0475	0.0441833	0.00897357		0.0498	0.0791	0.0928	0.0858	0.0916	0.0753	0.0711	0.0656	0.0734	0.0695	0.0747	0.0665	0.0698	0.0625	0.0625	0.0347	0.0509	0.0466	0.0679	0.0153648		0.0456	0.0298	0.038	0.0357	0.0332	0.0355	0.0355
BAT	0.042	0.0336	0.0331	0.0333	0.0416	0.0328	0.0503	0.0436	0.0491	0.0455	0.044	0.0424	0.061	0.0371	0.0514	0.0545	0.036	0.0441	0.0430778	0.0080354		0.0817	0.0528	0.1004	0.1698	0.1136	0.0706	0.1499	0.0704	0.0464	0.0954	0.1265	0.1098	0.0882	0.0712	0.1153	0.061	0.0629	0.0641	0.0916667	0.0340258		0.0562	0.0351	0.0347	0.0392	0.047	0.035	0.0323
Kidney	0.2384	0.2334	0.2962	0.2901	0.2466	0.2142	0.2688	0.2499	0.221	0.2571	0.248	0.2918	0.2428	0.241	0.2823	0.2705	0.2398	0.2588	0.255039	0.0239641		0.3174	0.2617	0.2788	0.2568	0.2547	0.2673	0.3574	0.2462	0.2915	0.2439	0.2748	0.2465	0.2683	0.2684	0.3341	0.233	0.2767	0.2594	0.274272	0.0325799		0.2628	0.243	0.2703	0.2437	0.2865	0.2208	0.2513
Panel	Group: mean ± standard deviation
Liver weight	ND-WT: 0.94± 0.1; HFD-WT: 0.89± 0.1; ND-KO: 0.92± 0.22; HFD-KO: 0.92± 0.14
Epididymal WAT	ND-WT: 0.2± 0.12; HFD-WT: 1.17± 0.53; ND-KO: 0.17± 0.09; HFD-KO: 0.83± 0.8
Epicardial weight	ND-WT: 0.04± 0.01; HFD-WT: 0.07± 0.02; ND-KO: 0.04± 0.01; HFD-KO: 0.06± 0.02
BAT	ND-WT: 0.04± 0.01; HFD-WT: 0.09± 0.03; ND-KO: 0.05± 0.01; HFD-KO: 0.08± 0.03
Kidney	ND-WT: 0.26± 0.02; HFD-WT: 0.27± 0.03; ND-KO: 0.25± 0.04; HFD-KO: 0.26± 0.02
[truncated: 33 more columns]

[truncated: 37 more sheets: Figure 3a, Figure 3b, Figure 3c, Figure 3d, Figure 3e, Figure 3f, Figure 4a, Figure 4b, Figure 4c, Figure 5, Figure 6a, Figure 6b, Figure 6c, Figure 6d, Figure 6e, Figure 7a , Figure 7b , Figure 7c, Figure 7d, Figure 7e …]
